# Supplementary material for: Clinical characteristics and prognosis of pneumonia-related bloodstream infections in the intensive care unit: a single-center retrospective study
Source: Front Public Health. 2023 Sep 8;11:1249695. doi: 10.3389/fpubh.2023.1249695 (PMC10516289; doi:10.3389/fpubh.2023.1249695)
Supplement: Supplementary file 1 [file Data_Sheet_1.zip]

Archive with 6 entries (6 files):
- Supplementary Figure 1.TIF
- Supplementary Figure 2.TIF
- Supplementary Figure 3.TIF
- Supplementary Figure 4.TIF
- Supplementary Figure Legends.docx
- Supplementary Tables.docx
